# Supplementary material for: Validation of a deep learning-based image analysis system to diagnose subclinical endometritis in dairy cows
Source: PLoS One. 2022 Jan 28;17(1):e0263409. doi: 10.1371/journal.pone.0263409 (PMC8797203; doi:10.1371/journal.pone.0263409)
Supplement: S1 Data — (CSV) [file pone.0263409.s001.csv]

Sample	Fluocont1	Fluo1	Fluo5	Fluo10	Fluocont2	Fluo21	Fluo25	Fluo210	Naphtolcont1	Naphtol1	Naphtol5	Naphtol10	Naphtolcont2	Naphtol21	Naphtol25	Naphtol210	Diffcont1	Diff1	Diff5	Diff10	Diffcont2	Diff21	Diff25	Diff210
4891	0	Negative	Negative	Negative	0	Negative	Negative	Negative	0	Negative	Negative	Negative	0	Negative	Negative	Negative	0	Negative	Negative	Negative	0	Negative	Negative	Negative
4701	0.48	Negative	Negative	Negative	0	Negative	Negative	Negative	0	Negative	Negative	Negative	0	Negative	Negative	Negative	0	Negative	Negative	Negative	0	Negative	Negative	Negative
5137	0.29	Negative	Negative	Negative	0.24	Negative	Negative	Negative	0	Negative	Negative	Negative	0	Negative	Negative	Negative	0	Negative	Negative	Negative	0	Negative	Negative	Negative
5102	1.14	Positive	Negative	Negative	0.31	Negative	Negative	Negative	0	Negative	Negative	Negative	0	Negative	Negative	Negative	0	Negative	Negative	Negative	0	Negative	Negative	Negative
4669	0.74	Negative	Negative	Negative	0.6	Negative	Negative	Negative	0	Negative	Negative	Negative	0	Negative	Negative	Negative	0	Negative	Negative	Negative	0	Negative	Negative	Negative
4902	1.86	Positive	Negative	Negative	0.64	Negative	Negative	Negative	0	Negative	Negative	Negative	0	Negative	Negative	Negative	0	Negative	Negative	Negative	0	Negative	Negative	Negative
5008	0	Negative	Negative	Negative	0.65	Negative	Negative	Negative	0	Negative	Negative	Negative	0	Negative	Negative	Negative	0	Negative	Negative	Negative	0	Negative	Negative	Negative
5090	0	Negative	Negative	Negative	0.68	Negative	Negative	Negative	0	Negative	Negative	Negative	0	Negative	Negative	Negative	0	Negative	Negative	Negative	0	Negative	Negative	Negative
4910	1.36	Positive	Negative	Negative	1.96	Positive	Negative	Negative	0	Negative	Negative	Negative	0	Negative	Negative	Negative	0	Negative	Negative	Negative	0	Negative	Negative	Negative
4492	1.81	Positive	Negative	Negative	2.1	Positive	Negative	Negative	0	Negative	Negative	Negative	0	Negative	Negative	Negative	0	Negative	Negative	Negative	0	Negative	Negative	Negative
4752	0	Negative	Negative	Negative	2.11	Positive	Negative	Negative	0	Negative	Negative	Negative	0	Negative	Negative	Negative	0	Negative	Negative	Negative	0	Negative	Negative	Negative
4802	3.25	Positive	Negative	Negative	2.22	Positive	Negative	Negative	0	Negative	Negative	Negative	0	Negative	Negative	Negative	0	Negative	Negative	Negative	0	Negative	Negative	Negative
4950	1.32	Positive	Negative	Negative	5.95	Positive	Positive	Negative	0	Negative	Negative	Negative	0	Negative	Negative	Negative	0	Negative	Negative	Negative	0	Negative	Negative	Negative
5129									0	Negative	Negative	Negative	0	Negative	Negative	Negative	0	Negative	Negative	Negative	0	Negative	Negative	Negative
5061	2.16	Positive	Negative	Negative	1.02	Positive	Negative	Negative	0	Negative	Negative	Negative	0	Negative	Negative	Negative	0	Negative	Negative	Negative	0	Negative	Negative	Negative
4901	0.85	Negative	Negative	Negative	2.49	Positive	Negative	Negative	0	Negative	Negative	Negative	0	Negative	Negative	Negative	0	Negative	Negative	Negative	0	Negative	Negative	Negative
4834	1.97	Positive	Negative	Negative	3.07	Positive	Negative	Negative	0	Negative	Negative	Negative	0	Negative	Negative	Negative	0	Negative	Negative	Negative	0	Negative	Negative	Negative
5117									0	Negative	Negative	Negative	0	Negative	Negative	Negative	0	Negative	Negative	Negative	0	Negative	Negative	Negative
4421	0.66	Negative	Negative	Negative	0.32	Negative	Negative	Negative	1	Positive	Negative	Negative	0	Negative	Negative	Negative	0	Negative	Negative	Negative	0	Negative	Negative	Negative
4401	2.3	Positive	Negative	Negative	4.28	Positive	Negative	Negative	1	Positive	Negative	Negative	0	Negative	Negative	Negative	0	Negative	Negative	Negative	0	Negative	Negative	Negative
5158	0.18	Negative	Negative	Negative	0.33	Negative	Negative	Negative	2	Positive	Negative	Negative	0	Negative	Negative	Negative	0	Negative	Negative	Negative	0	Negative	Negative	Negative
4779	1.12	Positive	Negative	Negative	0.48	Negative	Negative	Negative	0	Negative	Negative	Negative	1	Positive	Negative	Negative	0	Negative	Negative	Negative	0	Negative	Negative	Negative
4684	1.65	Positive	Negative	Negative	1.43	Positive	Negative	Negative	0	Negative	Negative	Negative	1	Positive	Negative	Negative	0	Negative	Negative	Negative	0	Negative	Negative	Negative
4575	2.99	Positive	Negative	Negative	3.73	Positive	Negative	Negative	1	Positive	Negative	Negative	1	Positive	Negative	Negative	0	Negative	Negative	Negative	0	Negative	Negative	Negative
4585	8.51	Positive	Positive	Negative	3.23	Positive	Negative	Negative	2	Positive	Negative	Negative	1	Positive	Negative	Negative	0	Negative	Negative	Negative	0	Negative	Negative	Negative
4325	0	Negative	Negative	Negative	0	Negative	Negative	Negative	0	Negative	Negative	Negative	2	Positive	Negative	Negative	0	Negative	Negative	Negative	0	Negative	Negative	Negative
4723	1.08	Positive	Negative	Negative	0.62	Negative	Negative	Negative	0	Negative	Negative	Negative	2	Positive	Negative	Negative	0	Negative	Negative	Negative	0	Negative	Negative	Negative
4502	10.94	Positive	Positive	Negative	9.41	Positive	Positive	Negative	0	Negative	Negative	Negative	2	Positive	Negative	Negative	0	Negative	Negative	Negative	0	Negative	Negative	Negative
4782	0.98	Negative	Negative	Negative	0.25	Negative	Negative	Negative	0	Negative	Negative	Negative	2	Positive	Negative	Negative	0	Negative	Negative	Negative	0	Negative	Negative	Negative
4635	1.02	Positive	Negative	Negative	1.72	Positive	Negative	Negative	1	Positive	Negative	Negative	2	Positive	Negative	Negative	0	Negative	Negative	Negative	0	Negative	Negative	Negative
3903	1.07	Positive	Negative	Negative	0.41	Negative	Negative	Negative	2	Positive	Negative	Negative	3	Positive	Negative	Negative	0	Negative	Negative	Negative	0	Negative	Negative	Negative
4799	14.84	Positive	Positive	Positive	9.28	Positive	Positive	Negative	1	Positive	Negative	Negative	4	Positive	Negative	Negative	0	Negative	Negative	Negative	0	Negative	Negative	Negative
5082	1.87	Positive	Negative	Negative	1.19	Positive	Negative	Negative	2	Positive	Negative	Negative	4	Positive	Negative	Negative	0	Negative	Negative	Negative	0	Negative	Negative	Negative
4733	0.4	Negative	Negative	Negative	0.33	Negative	Negative	Negative	2	Positive	Negative	Negative	8	Positive	Positive	Negative	0	Negative	Negative	Negative	0	Negative	Negative	Negative
4468	6	Positive	Positive	Negative	0	Negative	Negative	Negative	0	Negative	Negative	Negative					0	Negative	Negative	Negative	0	Negative	Negative	Negative
4925	0	Negative	Negative	Negative	0	Negative	Negative	Negative	0	Negative	Negative	Negative	0	Negative	Negative	Negative	1	Positive	Negative	Negative	0	Negative	Negative	Negative
4983	1.13	Positive	Negative	Negative	1.12	Positive	Negative	Negative	0	Negative	Negative	Negative	0	Negative	Negative	Negative	1	Positive	Negative	Negative	0	Negative	Negative	Negative
5176	0.91	Negative	Negative	Negative	0.81	Negative	Negative	Negative	0	Negative	Negative	Negative	0	Negative	Negative	Negative	1	Positive	Negative	Negative	0	Negative	Negative	Negative
5030	0.57	Negative	Negative	Negative	0	Negative	Negative	Negative	0	Negative	Negative	Negative	0	Negative	Negative	Negative	1	Positive	Negative	Negative	0	Negative	Negative	Negative
4763	0.6	Negative	Negative	Negative	2.42	Positive	Negative	Negative	0	Negative	Negative	Negative	0	Negative	Negative	Negative	1	Positive	Negative	Negative	0	Negative	Negative	Negative
4938	0.79	Negative	Negative	Negative	0.52	Negative	Negative	Negative	2	Positive	Negative	Negative	0	Negative	Negative	Negative	1	Positive	Negative	Negative	0	Negative	Negative	Negative
4639	0.35	Negative	Negative	Negative	0.3	Negative	Negative	Negative	0	Negative	Negative	Negative	1	Positive	Negative	Negative	1	Positive	Negative	Negative	0	Negative	Negative	Negative
9105	2.26	Positive	Negative	Negative	1.87	Positive	Negative	Negative	0	Negative	Negative	Negative	1	Positive	Negative	Negative	1	Positive	Negative	Negative	0	Negative	Negative	Negative
4953	1.88	Positive	Negative	Negative	3.36	Positive	Negative	Negative	2	Positive	Negative	Negative	1	Positive	Negative	Negative	1	Positive	Negative	Negative	0	Negative	Negative	Negative
4417	3.57	Positive	Negative	Negative	0	Negative	Negative	Negative	0	Negative	Negative	Negative	2	Positive	Negative	Negative	1	Positive	Negative	Negative	0	Negative	Negative	Negative
5081	1.59	Positive	Negative	Negative	2.35	Positive	Negative	Negative	0	Negative	Negative	Negative	5	Positive	Negative	Negative	1	Positive	Negative	Negative	0	Negative	Negative	Negative
4578	8.47	Positive	Positive	Negative	11.8	Positive	Positive	Positive	1	Positive	Negative	Negative	15	Positive	Positive	Positive	1	Positive	Negative	Negative	0	Negative	Negative	Negative
4471	0.26	Negative	Negative	Negative	1.36	Positive	Negative	Negative	1	Positive	Negative	Negative	0	Negative	Negative	Negative	2	Positive	Negative	Negative	0	Negative	Negative	Negative
5096	1.68	Positive	Negative	Negative	1.79	Positive	Negative	Negative	2	Positive	Negative	Negative	0	Negative	Negative	Negative	2	Positive	Negative	Negative	0	Negative	Negative	Negative
5032									0	Negative	Negative	Negative	0	Negative	Negative	Negative	3	Positive	Negative	Negative	0	Negative	Negative	Negative
4835	0.55	Negative	Negative	Negative	0.68	Negative	Negative	Negative	1	Positive	Negative	Negative	5	Positive	Negative	Negative	3	Positive	Negative	Negative	0	Negative	Negative	Negative
4935									40	Positive	Positive	Positive	40	Positive	Positive	Positive	12	Positive	Positive	Positive	0	Negative	Negative	Negative
5101	0.52	Negative	Negative	Negative	1.37	Positive	Negative	Negative	0	Negative	Negative	Negative	0	Negative	Negative	Negative	0	Negative	Negative	Negative	1	Positive	Negative	Negative
4958	0	Negative	Negative	Negative	0	Negative	Negative	Negative	1	Positive	Negative	Negative	0	Negative	Negative	Negative	0	Negative	Negative	Negative	1	Positive	Negative	Negative
5097	1.16	Positive	Negative	Negative	1.16	Positive	Negative	Negative	1	Positive	Negative	Negative	0	Negative	Negative	Negative	0	Negative	Negative	Negative	1	Positive	Negative	Negative
4913	1.81	Positive	Negative	Negative	1.23	Positive	Negative	Negative	0	Negative	Negative	Negative	1	Positive	Negative	Negative	0	Negative	Negative	Negative	1	Positive	Negative	Negative
4647	2.99	Positive	Negative	Negative	3.52	Positive	Negative	Negative	0	Negative	Negative	Negative	1	Positive	Negative	Negative	0	Negative	Negative	Negative	1	Positive	Negative	Negative
4892	25.62	Positive	Positive	Positive	35.46	Positive	Positive	Positive					26	Positive	Positive	Positive	0	Negative	Negative	Negative	1	Positive	Negative	Negative
4853	1.22	Positive	Negative	Negative	0	Negative	Negative	Negative	0	Negative	Negative	Negative	0	Negative	Negative	Negative	1	Positive	Negative	Negative	1	Positive	Negative	Negative
4776	1.99	Positive	Negative	Negative	0.41	Negative	Negative	Negative	0	Negative	Negative	Negative	1	Positive	Negative	Negative	1	Positive	Negative	Negative	1	Positive	Negative	Negative
4403	5.46	Positive	Positive	Negative	6.64	Positive	Positive	Negative	4	Positive	Negative	Negative	6	Positive	Positive	Negative	1	Positive	Negative	Negative	1	Positive	Negative	Negative
4847	2.87	Positive	Negative	Negative	2.08	Positive	Negative	Negative	0	Negative	Negative	Negative	0	Negative	Negative	Negative	2	Positive	Negative	Negative	1	Positive	Negative	Negative
5088	1.57	Positive	Negative	Negative	2.06	Positive	Negative	Negative	0	Negative	Negative	Negative	1	Positive	Negative	Negative	2	Positive	Negative	Negative	1	Positive	Negative	Negative
4691	3.53	Positive	Negative	Negative	3.64	Positive	Negative	Negative	0	Negative	Negative	Negative	1	Positive	Negative	Negative	3	Positive	Negative	Negative	1	Positive	Negative	Negative
4668	0.75	Negative	Negative	Negative	1.07	Positive	Negative	Negative	2	Positive	Negative	Negative	3	Positive	Negative	Negative	3	Positive	Negative	Negative	1	Positive	Negative	Negative
9112	0.39	Negative	Negative	Negative	0.56	Negative	Negative	Negative	0	Negative	Negative	Negative	0	Negative	Negative	Negative	4	Positive	Negative	Negative	1	Positive	Negative	Negative
4806	1.51	Positive	Negative	Negative	0.62	Negative	Negative	Negative	1	Positive	Negative	Negative	0	Negative	Negative	Negative	0	Negative	Negative	Negative	2	Positive	Negative	Negative
4962	1.31	Positive	Negative	Negative	2.43	Positive	Negative	Negative	4	Positive	Negative	Negative	0	Negative	Negative	Negative	0	Negative	Negative	Negative	2	Positive	Negative	Negative
4899	0.67	Negative	Negative	Negative	0.53	Negative	Negative	Negative	1	Positive	Negative	Negative	0	Negative	Negative	Negative	1	Positive	Negative	Negative	2	Positive	Negative	Negative
4682	6.23	Positive	Positive	Negative	17.47	Positive	Positive	Positive	24	Positive	Positive	Positive	1	Positive	Negative	Negative	1	Positive	Negative	Negative	2	Positive	Negative	Negative
4765	0.54	Negative	Negative	Negative	0.84	Negative	Negative	Negative									1	Positive	Negative	Negative	2	Positive	Negative	Negative
5078	1.64	Positive	Negative	Negative	1.69	Positive	Negative	Negative	0	Negative	Negative	Negative	4	Positive	Negative	Negative	3	Positive	Negative	Negative	2	Positive	Negative	Negative
4586	0.37	Negative	Negative	Negative	1.36	Positive	Negative	Negative	1	Positive	Negative	Negative	2	Positive	Negative	Negative	0	Negative	Negative	Negative	3	Positive	Negative	Negative
5072	0.34	Negative	Negative	Negative	1.23	Positive	Negative	Negative	2	Positive	Negative	Negative	3	Positive	Negative	Negative	1	Positive	Negative	Negative	3	Positive	Negative	Negative
5154									3	Positive	Negative	Negative	3	Positive	Negative	Negative	2	Positive	Negative	Negative	3	Positive	Negative	Negative
5052	0.96	Negative	Negative	Negative	0.14	Negative	Negative	Negative									2	Positive	Negative	Negative	3	Positive	Negative	Negative
4997	1.91	Positive	Negative	Negative	3.5	Positive	Negative	Negative	3	Positive	Negative	Negative	3	Positive	Negative	Negative	4	Positive	Negative	Negative	3	Positive	Negative	Negative
4908	3.25	Positive	Negative	Negative	5.39	Positive	Positive	Negative	3	Positive	Negative	Negative	8	Positive	Positive	Negative	5	Positive	Negative	Negative	3	Positive	Negative	Negative
4641	1.19	Positive	Negative	Negative	2.67	Positive	Negative	Negative	1	Positive	Negative	Negative	7	Positive	Positive	Negative	1	Positive	Negative	Negative	4	Positive	Negative	Negative
4726	4.97	Positive	Negative	Negative	8.19	Positive	Positive	Negative	15	Positive	Positive	Positive	12	Positive	Positive	Positive	15	Positive	Positive	Positive	4	Positive	Negative	Negative
4383	4.82	Positive	Negative	Negative	5.41	Positive	Positive	Negative	4	Positive	Negative	Negative	3	Positive	Negative	Negative	0	Negative	Negative	Negative	5	Positive	Negative	Negative
4699	1.92	Positive	Negative	Negative	0.76	Negative	Negative	Negative	0	Negative	Negative	Negative	10	Positive	Positive	Negative	0	Negative	Negative	Negative	5	Positive	Negative	Negative
4934	0.29	Negative	Negative	Negative	1.64	Positive	Negative	Negative	0	Negative	Negative	Negative	0	Negative	Negative	Negative	1	Positive	Negative	Negative	5	Positive	Negative	Negative
5100	2.46	Positive	Negative	Negative	0.62	Negative	Negative	Negative	5	Positive	Negative	Negative	0	Negative	Negative	Negative	3	Positive	Negative	Negative	5	Positive	Negative	Negative
5125									2	Positive	Negative	Negative	4	Positive	Negative	Negative	3	Positive	Negative	Negative	5	Positive	Negative	Negative
9116	22.49	Positive	Positive	Positive	21.72	Positive	Positive	Positive	7	Positive	Positive	Negative	8	Positive	Positive	Negative	4	Positive	Negative	Negative	5	Positive	Negative	Negative
4944									1	Positive	Negative	Negative	0	Negative	Negative	Negative	0	Negative	Negative	Negative	6	Positive	Positive	Negative
4289	13.17	Positive	Positive	Positive	11.61	Positive	Positive	Positive	3	Positive	Negative	Negative	10	Positive	Positive	Negative	4	Positive	Negative	Negative	6	Positive	Positive	Negative
4527	1.3	Positive	Negative	Negative	1.2	Positive	Negative	Negative	2	Positive	Negative	Negative	8	Positive	Positive	Negative	1	Positive	Negative	Negative	7	Positive	Positive	Negative
4941	0	Negative	Negative	Negative	0.88	Negative	Negative	Negative	0	Negative	Negative	Negative	0	Negative	Negative	Negative	1	Positive	Negative	Negative	8	Positive	Positive	Negative
5109	1.52	Positive	Negative	Negative	7.87	Positive	Positive	Negative	12	Positive	Positive	Positive	15	Positive	Positive	Positive	6	Positive	Positive	Negative	8	Positive	Positive	Negative
4821	2.44	Positive	Negative	Negative	2.75	Positive	Negative	Negative	8	Positive	Positive	Negative	15	Positive	Positive	Positive	12	Positive	Positive	Positive	8	Positive	Positive	Negative
4437									12	Positive	Positive	Positive	2	Positive	Negative	Negative	0	Negative	Negative	Negative	9	Positive	Positive	Negative
4480	5.89	Positive	Positive	Negative	5.25	Positive	Positive	Negative	15	Positive	Positive	Positive	18	Positive	Positive	Positive	2	Positive	Negative	Negative	10	Positive	Positive	Negative
5113	6.91	Positive	Positive	Negative	7.35	Positive	Positive	Negative	40	Positive	Positive	Positive	14	Positive	Positive	Positive	10	Positive	Positive	Negative	10	Positive	Positive	Negative
4688	9.21	Positive	Positive	Negative	3.06	Positive	Negative	Negative	10	Positive	Positive	Negative	30	Positive	Positive	Positive	12	Positive	Positive	Positive	12	Positive	Positive	Positive
4390	14.5	Positive	Positive	Positive	22.97	Positive	Positive	Positive	12	Positive	Positive	Positive	40	Positive	Positive	Positive	28	Positive	Positive	Positive	16	Positive	Positive	Positive
4692	3.23	Positive	Negative	Negative	1.88	Positive	Negative	Negative	5	Positive	Negative	Negative	15	Positive	Positive	Positive	15	Positive	Positive	Positive	17	Positive	Positive	Positive
4896	0.97	Negative	Negative	Negative	2.33	Positive	Negative	Negative	0	Negative	Negative	Negative	0	Negative	Negative	Negative	16	Positive	Positive	Positive	18	Positive	Positive	Positive
4931	24.19	Positive	Positive	Positive	37.84	Positive	Positive	Positive	12	Positive	Positive	Positive	36	Positive	Positive	Positive	18	Positive	Positive	Positive	20	Positive	Positive	Positive
9095	7.2	Positive	Positive	Negative	5.69	Positive	Positive	Negative	15	Positive	Positive	Positive	10	Positive	Positive	Negative	25	Positive	Positive	Positive	20	Positive	Positive	Positive
4955	17.17	Positive	Positive	Positive	15.95	Positive	Positive	Positive	8	Positive	Positive	Negative	40	Positive	Positive	Positive	25	Positive	Positive	Positive	20	Positive	Positive	Positive
4218									5	Positive	Negative	Negative	20	Positive	Positive	Positive	5	Positive	Negative	Negative	25	Positive	Positive	Positive
6756	25.61	Positive	Positive	Positive	11.14	Positive	Positive	Positive	25	Positive	Positive	Positive	15	Positive	Positive	Positive	15	Positive	Positive	Positive	36	Positive	Positive	Positive
4288	2.95	Positive	Negative	Negative	5.84	Positive	Positive	Negative	16	Positive	Positive	Positive	45	Positive	Positive	Positive	20	Positive	Positive	Positive	40	Positive	Positive	Positive
4665	21.13	Positive	Positive	Positive	28.22	Positive	Positive	Positive	12	Positive	Positive	Positive	10	Positive	Positive	Negative	45	Positive	Positive	Positive	40	Positive	Positive	Positive
4272	38.95	Positive	Positive	Positive	46.27	Positive	Positive	Positive	40	Positive	Positive	Positive	28	Positive	Positive	Positive	45	Positive	Positive	Positive	45	Positive	Positive	Positive
4034	37.87	Positive	Positive	Positive	28.96	Positive	Positive	Positive	30	Positive	Positive	Positive	35	Positive	Positive	Positive	80	Positive	Positive	Positive	80	Positive	Positive	Positive
4851	28.62	Positive	Positive	Positive	21.23	Positive	Positive	Positive	50	Positive	Positive	Positive	80	Positive	Positive	Positive	90	Positive	Positive	Positive	80	Positive	Positive	Positive
4927	50	Positive	Positive	Positive	47.81	Positive	Positive	Positive	40	Positive	Positive	Positive	45	Positive	Positive	Positive	90	Positive	Positive	Positive	90	Positive	Positive	Positive
4775									0	Negative	Negative	Negative	0	Negative	Negative	Negative
4753	1.37	Positive	Negative	Negative	0	Negative	Negative	Negative	0	Negative	Negative	Negative	1	Positive	Negative	Negative
4452	5.09	Positive	Positive	Negative	5.11	Positive	Positive	Negative	2	Positive	Negative	Negative	1	Positive	Negative	Negative
4725									1	Positive	Negative	Negative	3	Positive	Negative	Negative
4561	0.62	Negative	Negative	Negative	1.66	Positive	Negative	Negative	2	Positive	Negative	Negative	3	Positive	Negative	Negative
4954	0.6	Negative	Negative	Negative	1.08	Positive	Negative	Negative	4	Positive	Negative	Negative	6	Positive	Positive	Negative
4947	15.44	Positive	Positive	Positive	15.35	Positive	Positive	Positive	15	Positive	Positive	Positive	16	Positive	Positive	Positive
1088	5.07	Positive	Positive	Negative	11.93	Positive	Positive	Positive	15	Positive	Positive	Positive	20	Positive	Positive	Positive
4679	13.88	Positive	Positive	Positive	20.09	Positive	Positive	Positive	8	Positive	Positive	Negative	30	Positive	Positive	Positive
